# Supplementary material for: Immunotoxicity of Four Per- and Polyfluoroalkyl Substances Following 28-Day Oral Repeat Dosing in Rats Assessed by the Anti-Sheep Red Blood Cell IgM Response
Source: Toxics. 2025 Jun 10;13(6):490. doi: 10.3390/toxics13060490 (PMC12197378; doi:10.3390/toxics13060490)
Supplement: Supplementary file 1 [file toxics-13-00490-s001.zip]

Archive with 1 entries (1 files):
- toxics-3611440-supplementary.pdf
